# Supplementary material for: Fluvastatin Converts Human Macrophages into Foam Cells with Increased Inflammatory Response to Inactivated Mycobacterium tuberculosis H37Ra
Source: Cells. 2024 Mar 18;13(6):536. doi: 10.3390/cells13060536 (PMC10969755; doi:10.3390/cells13060536)
Supplement: Supplementary file 1 [file cells-13-00536-s001.zip]

Archive with 1 entries (1 files):
- cells-2858743-supplementary.pdf
